# Supplementary material for: On the Potential Role of the (Pseudo-) Jahn–Teller Effect in the Membrane Transport Processes: Enniatin B and Beauvericin
Source: Molecules. 2023 Aug 27;28(17):6264. doi: 10.3390/molecules28176264 (PMC10488337; doi:10.3390/molecules28176264)
Supplement: Supplementary file 1 [file molecules-28-06264-s001.zip]

Archive with 1 entries (1 files):
- molecules-2577699-supplementary.pdf
